# Supplementary material for: Uncovering the Novel Role of NR1D1 in Regulating BNIP3-Mediated Mitophagy in Ulcerative Colitis
Source: Int J Mol Sci. 2023 Sep 18;24(18):14222. doi: 10.3390/ijms241814222 (PMC10531686; doi:10.3390/ijms241814222)
Supplement: Supplementary file 1 [file ijms-24-14222-s001.zip]

Archive with 14 entries (10 files):
- ijms-2575368 supplementary/
- ijms-2575368 supplementary/ijms-2575368 Supplementary Figure S1-S4.pdf
- ijms-2575368 supplementary/S2/
- ijms-2575368 supplementary/S2/BNIP3.png
- ijms-2575368 supplementary/S2/GAPDH.png
- ijms-2575368 supplementary/S2/NR1D1.png
- ijms-2575368 supplementary/S3/
- ijms-2575368 supplementary/S3/BNIP3.png
- ijms-2575368 supplementary/S3/GAPDH.png
- ijms-2575368 supplementary/S3/LC3B.png
- ijms-2575368 supplementary/S3/NR1D1.png
- ijms-2575368 supplementary/S4/
- ijms-2575368 supplementary/S4/GAPDH.png
- ijms-2575368 supplementary/S4/NR1D1.png
